# Supplementary material for: A new species of Arachnanthus from the Red Sea (Cnidaria, Ceriantharia)
Source: Zookeys. 2018 Apr 4;(748):1–10. doi: 10.3897/zookeys.748.22914 (PMC5904562; doi:10.3897/zookeys.748.22914)
Supplement: XML Treatment for Arachnanthus lilith [file zookeys.748.22914-treatment2.xml]

<!DOCTYPE tp:taxon-treatment
  PUBLIC "-//TaxonX//DTD Taxonomic Treatment Publishing DTD v0 20100105//EN" "tax-treatment-NSO.dtd">
<tp:taxon-treatment xmlns:tp="http://www.plazi.org/taxpub"><tp:treatment-meta><kwd-group><label>Taxon classification</label><kwd><named-content xmlns:xlink="http://www.w3.org/1999/xlink" content-type="kingdom">Animalia</named-content></kwd><kwd><named-content xmlns:xlink="http://www.w3.org/1999/xlink" content-type="order">Ceriantharia</named-content></kwd><kwd><named-content xmlns:xlink="http://www.w3.org/1999/xlink" content-type="family">Arachnactidae</named-content></kwd></kwd-group><mixed-citation publication-type="journal"><person-group><name><surname>Stampar</surname><given-names>Sérgio N.</given-names></name><name><surname>Didi</surname><given-names>Suraia O. El</given-names></name><name><surname>Paulay</surname><given-names>Gustav</given-names></name><name><surname>Berumen</surname><given-names>Michael L.</given-names></name></person-group><article-title>A new species of <italic><tp:taxon-name><tp:taxon-name-part taxon-name-part-type="genus" reg="Arachnanthus">Arachnanthus</tp:taxon-name-part></tp:taxon-name></italic> from the Red Sea (<tp:taxon-name><tp:taxon-name-part taxon-name-part-type="phylum">Cnidaria</tp:taxon-name-part></tp:taxon-name>, <tp:taxon-name><tp:taxon-name-part taxon-name-part-type="order">Ceriantharia</tp:taxon-name-part></tp:taxon-name>)</article-title><source>Zookeys</source><day>4</day><month>4</month><year>2018</year><volume>2018</volume><issue>748</issue><fpage>1</fpage><lpage>10</lpage><pub-id pub-id-type="doi">10.3897/zookeys.748.22914</pub-id></mixed-citation></tp:treatment-meta><tp:nomenclature><tp:taxon-name>
                <tp:taxon-name-part taxon-name-part-type="genus" reg="Arachnanthus">Arachnanthus</tp:taxon-name-part>
                <tp:taxon-name-part taxon-name-part-type="species" reg="lilith">lilith</tp:taxon-name-part>
                <object-id xmlns:xlink="http://www.w3.org/1999/xlink" content-type="zoobank" xlink:type="simple">http://zoobank.org/FC381C67-9DB8-4280-9C9C-00DBD04F7D56</object-id>
              </tp:taxon-name><tp:taxon-authority>Stampar &amp; El Didi</tp:taxon-authority><tp:taxon-status xmlns:xlink="http://www.w3.org/1999/xlink" xlink:type="simple">sp. n.</tp:taxon-status><xref ref-type="fig" rid="F1">Figs 1</xref><xref ref-type="fig" rid="F2">, 2</xref><xref ref-type="fig" rid="F3">, 3</xref><xref ref-type="fig" rid="F4">, 4</xref><xref ref-type="table" rid="T1">, Tables 1</xref><xref ref-type="table" rid="T2">, 2</xref></tp:nomenclature><tp:treatment-sec sec-type="material" id="SECID0EMAAE"><title>Material examined (six specimens).</title><p>
            <bold>Holotype</bold>: <abbrev xmlns:xlink="http://www.w3.org/1999/xlink" xlink:title="Invertebrate Collections of the Florida Museum of Natural History, University of Florida" id="ABBRID0EUAAE" xlink:type="simple">UF Cnidaria</abbrev> 9168, adult individual (35 mm long), Saudi Arabia, island near Jaz’air Sila, (<named-content xmlns:xlink="http://www.w3.org/1999/xlink" content-type="dwc:verbatimCoordinates" xlink:type="simple"><named-content content-type="geo-json" specific-use="{&#34;type&#34;:&#34;Point&#34;,&#34;coordinates&#34;:[35.283200,27.651000]}" id="NCID0EABAE" xlink:type="simple">27.651°N, 35.2832°E</named-content></named-content>) (Fig. <xref ref-type="fig" rid="F1">1A</xref>), 10–30 m depth, fore reef, under rocks, G. Paulay, Seabird McKeon, Daisuke Uyeno coll. (27/ix/2013). <bold>Paratypes</bold>: <abbrev xmlns:xlink="http://www.w3.org/1999/xlink" xlink:title="Invertebrate Collections of the Florida Museum of Natural History, University of Florida" id="ABBRID0ELBAE" xlink:type="simple">UF Cnidaria</abbrev> 9167, adult (31 mm long), same data as holotype. <abbrev xmlns:xlink="http://www.w3.org/1999/xlink" xlink:title="Invertebrate Collections of the Florida Museum of Natural History, University of Florida" id="ABBRID0EUBAE" xlink:type="simple">UF Cnidaria</abbrev> 9227, adult (35 mm long), <abbrev xmlns:xlink="http://www.w3.org/1999/xlink" xlink:title="Invertebrate Collections of the Florida Museum of Natural History, University of Florida" id="ABBRID0E4BAE" xlink:type="simple">UF Cnidaria</abbrev> 9229, adult (42 mm long), <abbrev xmlns:xlink="http://www.w3.org/1999/xlink" xlink:title="Invertebrate Collections of the Florida Museum of Natural History, University of Florida" id="ABBRID0EGCAE" xlink:type="simple">UF Cnidaria</abbrev> 9230, adult (26 mm long) all three from Saudi Arabia, Gulf of Aqaba, Joey’s Shipwreck Bay, (<named-content xmlns:xlink="http://www.w3.org/1999/xlink" content-type="dwc:verbatimCoordinates" xlink:type="simple"><named-content content-type="geo-json" specific-use="{&#34;type&#34;:&#34;Point&#34;,&#34;coordinates&#34;:[34.638100,28.184600]}" id="NCID0ESCAE" xlink:type="simple">28.1846°N, 34.6381°E</named-content></named-content>) (Fig. <xref ref-type="fig" rid="F1">1B</xref>), 7–13 m depth, in sand and seagrass bed, collected at night, G. Paulay, Daisuke Uyeno, Casey Zakroff coll. (01/x/2013). <abbrev xmlns:xlink="http://www.w3.org/1999/xlink" xlink:title="Invertebrate Collections of the Florida Museum of Natural History, University of Florida" id="ABBRID0E2CAE" xlink:type="simple">UF Cnidaria</abbrev> 9076 (Fig. <xref ref-type="fig" rid="F2">2D</xref>), adult, Saudi Arabia, Farasan Banks, Atlantis Shoal (<named-content xmlns:xlink="http://www.w3.org/1999/xlink" content-type="dwc:verbatimCoordinates" xlink:type="simple"><named-content content-type="geo-json" specific-use="{&#34;type&#34;:&#34;Point&#34;,&#34;coordinates&#34;:[41.113800,18.191700]}" id="NCID0ELDAE" xlink:type="simple">18.1917°N, 41.1138°E</named-content></named-content>) <!--PageBreak-->(Fig. <xref ref-type="fig" rid="F1">1</xref>–C), 9–11 m depth, sandy shoal with patch reefs, in sand, collected at night, Arthur Anker, Patrick Norby, Gustav Paulay coll. (07/iii/2013).</p><fig id="F2" position="float" orientation="portrait"><label>Figure 2.</label><caption><p>
                <italic><tp:taxon-name><tp:taxon-name-part taxon-name-part-type="genus" reg="Arachnanthus">Arachnanthus</tp:taxon-name-part> <tp:taxon-name-part taxon-name-part-type="species" reg="lilith">lilith</tp:taxon-name-part></tp:taxon-name></italic> sp. n. <bold>A</bold> (Paratype <abbrev xmlns:xlink="http://www.w3.org/1999/xlink" xlink:title="Invertebrate Collections of the Florida Museum of Natural History, University of Florida" id="ABBRID0ELEAE" xlink:type="simple">UF Cnidaria</abbrev> 9227) (not to scale) <bold>B</bold> (Paratype <abbrev xmlns:xlink="http://www.w3.org/1999/xlink" xlink:title="Invertebrate Collections of the Florida Museum of Natural History, University of Florida" id="ABBRID0EWEAE" xlink:type="simple">UF Cnidaria</abbrev> 9168) (not to scale) <bold>C–D</bold> Live specimens in nature (not included as paratypes – ICZN 72.4.6) (not to scale) <bold>E</bold> Dissected specimen with detail of acontioids (arrows) (scale bar 2 mm) <abbrev xmlns:xlink="http://www.w3.org/1999/xlink" xlink:title="Invertebrate Collections of the Florida Museum of Natural History, University of Florida" id="ABBRID0EDFAE" xlink:type="simple">UF Cnidaria</abbrev> 9168 (Holotype) <bold>F</bold> Detail of oral disc <abbrev xmlns:xlink="http://www.w3.org/1999/xlink" xlink:title="Invertebrate Collections of the Florida Museum of Natural History, University of Florida" id="ABBRID0EOFAE" xlink:type="simple">UF Cnidaria</abbrev> 9229 (Paratype) with detail on tentacular pores with green fluorescent protein (GFP) (arrows) (not to scale).</p></caption><graphic xmlns:xlink="http://www.w3.org/1999/xlink" xlink:href="zookeys-748-001-g002.jpg" position="float" orientation="portrait" xlink:type="simple" id="oo_194823.jpg"/></fig></tp:treatment-sec><tp:treatment-sec sec-type="diagnosis" id="SECID0E3FAE"><title>Diagnosis.</title><p>Small ceriantharian, up to at least 42 mm long, 4–6 mm wide. With 19–24 translucent marginal tentacles (3–5 mm long in preserved specimens), each with 2–4 brown bands (Fig. <xref ref-type="fig" rid="F1">1</xref>); tentacle arrangement <italic>(1)2.12.12.12.12</italic>…; at least 5 pores per tentacle, pores marked by concentration of green fluorescent protein (GFP) (Fig. <xref ref-type="fig" rid="F1">1</xref>–F); unpaired marginal tentacle present. With 11–15 pale labial tentacles (up to 2 mm long in preserved specimens), tentacle arrangement <italic>(0)3.12.31.23.23.12</italic>…; unpaired labial tentacle absent. Long actinopharynx extending over 1/3 of total body length, hyposulcus 3–4 mm long, hemisulci distinct; siphonoglyph wide, connected to eight mesenteries; directive mesenteries a little shorter than hyposulcus. Three pairs of protomesenteries (P), P2 and <!--PageBreak-->P4 long and P3 short, metamesenteries (M), long, fertile with double mesenteric filament; betamesenteries (B) short, sterile with single mesenteric filament (double in a short part immediately below actinophrarynx) and rather convoluted; acontioids only in mesenteries M3 and M4; see Fig. <xref ref-type="fig" rid="F2">2</xref> for schematic arrangement of mesenteries. Cnidome (Fig. <xref ref-type="fig" rid="F3">3</xref>) of spirocysts, atrichs, microbasic <italic>b</italic>-mastigophores (three types), microbasic <italic>p</italic>-mastigophores (two types), and ptychocysts; distributed as shown in Table <xref ref-type="table" rid="T1">1</xref>.</p><table-wrap id="T1" position="float" orientation="portrait"><label>Table 1.</label><caption><p>Cnidome of <italic><tp:taxon-name><tp:taxon-name-part taxon-name-part-type="genus" reg="Arachnanthus">Arachnanthus</tp:taxon-name-part> <tp:taxon-name-part taxon-name-part-type="species" reg="lilith">lilith</tp:taxon-name-part></tp:taxon-name></italic> sp. n. based on two specimens (UF 9229; 9168). Mean and range given for each cnida.</p></caption><table id="TID0EALAC" rules="all"><tbody><tr><th rowspan="1" colspan="2"/><th rowspan="1" colspan="1">Length (in µm)</th><th rowspan="1" colspan="1">Width (in µm)</th></tr><tr><td rowspan="4" colspan="1">
                    <bold>Column</bold>
                  </td><td rowspan="1" colspan="1">Pytchocysts</td><td rowspan="1" colspan="1">
                    <bold>40.69</bold> (37.7–44.2)</td><td rowspan="1" colspan="1">
                    <bold>9.18</bold> (9.1–10.4)</td></tr><tr><td rowspan="1" colspan="1">Atrichs</td><td rowspan="1" colspan="1">
                    <bold>48.57</bold> (41.6–53.3)</td><td rowspan="1" colspan="1">
                    <bold>8.01</bold> (6.5–10.4)</td></tr><tr><td rowspan="1" colspan="1">b-mastigophores I</td><td rowspan="1" colspan="1">
                    <bold>32.32</bold> (31.2–33.8)</td><td rowspan="1" colspan="1">
                    <bold>4.11</bold> (3.9–5.2)</td></tr><tr><td rowspan="1" colspan="1">p-mastigophores I</td><td rowspan="1" colspan="1">
                    <bold>86.45</bold> (83.2–89.7)</td><td rowspan="1" colspan="1">
                    <bold>21.49</bold> (19.5–23.4)</td></tr><tr><td rowspan="5" colspan="1">
                    <bold>Marginal tentacles</bold>
                  </td><td rowspan="1" colspan="1">p-mastigophores I</td><td rowspan="1" colspan="1">
                    <bold>84.15</bold> (78.0–91.0)</td><td rowspan="1" colspan="1">
                    <bold>19.84</bold> (18.2–20.8)</td></tr><tr><td rowspan="1" colspan="1">p-mastigophores II</td><td rowspan="1" colspan="1">
                    <bold>33.75</bold> (31.2–37.7)</td><td rowspan="1" colspan="1">
                    <bold>6.84</bold> (6.5–7.8)</td></tr><tr><td rowspan="1" colspan="1">b-mastigophores I</td><td rowspan="1" colspan="1">
                    <bold>32.63</bold> (31.2–33.8)</td><td rowspan="1" colspan="1">
                    <bold>3.9</bold> (3.8–4.0)</td></tr><tr><td rowspan="1" colspan="1">b-mastigophores II</td><td rowspan="1" colspan="1">
                    <bold>21.06</bold> (19.5–27.3)</td><td rowspan="1" colspan="1">
                    <bold>4.11</bold> (3.9–5.2)</td></tr><tr><td rowspan="1" colspan="1">Atrichs</td><td rowspan="1" colspan="1">
                    <bold>34.92</bold> (31.2–39.0)</td><td rowspan="1" colspan="1">
                    <bold>6.58</bold> (5.2–7.8)</td></tr><tr><td rowspan="3" colspan="1">
                    <bold>Labial tentacles</bold>
                  </td><td rowspan="1" colspan="1">p-mastigophores I</td><td rowspan="1" colspan="1">
                    <bold>64.87</bold> (61.1–67.6)</td><td rowspan="1" colspan="1">
                    <bold>13.08</bold> (11.7–14.3)</td></tr><tr><td rowspan="1" colspan="1">b-mastigophores II</td><td rowspan="1" colspan="1">
                    <bold>25.3</bold> (20.8–28.6)</td><td rowspan="1" colspan="1">
                    <bold>5.07</bold> (3.9–7.8)</td></tr><tr><td rowspan="1" colspan="1">Atrichs</td><td rowspan="1" colspan="1">
                    <bold>25.69</bold> (24.7–28.6)</td><td rowspan="1" colspan="1">
                    <bold>6.02</bold> (5.2–6.5)</td></tr><tr><td rowspan="3" colspan="1">
                    <bold>Stomodeum</bold>
                  </td><td rowspan="1" colspan="1">p-mastigophores I</td><td rowspan="1" colspan="1">
                    <bold>49.44</bold> (45.5–54.6)</td><td rowspan="1" colspan="1">
                    <bold>9.83</bold> (7.8–11.7)</td></tr><tr><td rowspan="1" colspan="1">b-mastigophores II</td><td rowspan="1" colspan="1">
                    <bold>24.05</bold> (20.8–26.0)</td><td rowspan="1" colspan="1">
                    <bold>5.76</bold> (5.2–6.5)</td></tr><tr><td rowspan="1" colspan="1">Atrichs</td><td rowspan="1" colspan="1">
                    <bold>33.28</bold> (31.2–35.1)</td><td rowspan="1" colspan="1">
                    <bold>6.54</bold> (5.2–7.8)</td></tr><tr><td rowspan="3" colspan="1">
                    <bold>Betamesenteries</bold>
                  </td><td rowspan="1" colspan="1">p-mastigophores I</td><td rowspan="1" colspan="1">
                    <bold>83.8</bold> (80.6–89.7)</td><td rowspan="1" colspan="1">
                    <bold>23.14</bold> (19.5–24.7)</td></tr><tr><td rowspan="1" colspan="1">p-mastigophores II</td><td rowspan="1" colspan="1">
                    <bold>54.9</bold> (52.0–58.5)</td><td rowspan="1" colspan="1">
                    <bold>15.34</bold> (13.0–16.9)</td></tr><tr><td rowspan="1" colspan="1">b-mastigophores II</td><td rowspan="1" colspan="1">
                    <bold>19.24</bold> (15.6–23.4)</td><td rowspan="1" colspan="1">
                    <bold>4.03</bold> (3.9–5.2)</td></tr><tr><td rowspan="2" colspan="1">
                    <bold>Metamesenteries</bold>
                  </td><td rowspan="1" colspan="1">b-mastigophores II</td><td rowspan="1" colspan="1">
                    <bold>25.04</bold> (23.4–26.0)</td><td rowspan="1" colspan="1">
                    <bold>5.76</bold> (5.2–6.5)</td></tr><tr><td rowspan="1" colspan="1">b-mastigophores III</td><td rowspan="1" colspan="1">
                    <bold>17.76</bold> (16.9–18.2)</td><td rowspan="1" colspan="1">
                    <bold>4.2</bold> (3.9–5.2)</td></tr></tbody></table></table-wrap><fig id="F3" position="float" orientation="portrait"><label>Figure 3.</label><caption><p>Graphical representation of the arrangement of mesenteries of <italic><tp:taxon-name><tp:taxon-name-part taxon-name-part-type="genus" reg="Arachnanthus">Arachnanthus</tp:taxon-name-part> <tp:taxon-name-part taxon-name-part-type="species" reg="lilith">lilith</tp:taxon-name-part></tp:taxon-name></italic> sp. n. Abbreviations: M.C. multiplication chamber, D directives, T.P. terminal pore, S siphonoglyph, B betamesenteries (convoluted mesentery), M metamesenteries (double filament), P protomesenteries, AC acontioids</p></caption><graphic xmlns:xlink="http://www.w3.org/1999/xlink" xlink:href="zookeys-748-001-g003.jpg" position="float" orientation="portrait" xlink:type="simple" id="oo_194824.jpg"/></fig><fig id="F4" position="float" orientation="portrait"><label>Figure 4.</label><caption><p>Cnidome of <italic><tp:taxon-name><tp:taxon-name-part taxon-name-part-type="genus" reg="Arachnanthus">Arachnanthus</tp:taxon-name-part> <tp:taxon-name-part taxon-name-part-type="species" reg="lilith">lilith</tp:taxon-name-part></tp:taxon-name></italic> sp. n. <bold>A</bold> microbasic <italic>p</italic>-mastigophores I <bold>B</bold> microbasic <italic>p</italic>-mastigophores II <bold>C</bold> Atrich <bold>D</bold> Ptychocyst <bold>E</bold> microbasic <italic>b</italic>-mastigophores I <bold>F</bold> microbasic <italic>b</italic>-mastigophores II <bold>G</bold> microbasic <italic>b</italic>-mastigophores III.</p></caption><graphic xmlns:xlink="http://www.w3.org/1999/xlink" xlink:href="zookeys-748-001-g004.jpg" position="float" orientation="portrait" xlink:type="simple" id="oo_194825.jpg"/></fig></tp:treatment-sec><tp:treatment-sec sec-type="distribution" id="SECID0EOVAE"><title>Distribution.</title><p>Presently known only from the Saudi Arabian Red Sea, from the Gulf of Aqaba to the Farasan Islands in the southern Red Sea. The species was found extended only at night.</p><!--PageBreak--></tp:treatment-sec><tp:treatment-sec sec-type="etymology" id="SECID0EUVAE"><title>Etymology.</title><p>The specific name <italic><tp:taxon-name><tp:taxon-name-part taxon-name-part-type="genus" reg="Arachnanthus"/><tp:taxon-name-part taxon-name-part-type="species" reg="lilith">lilith</tp:taxon-name-part></tp:taxon-name></italic> refers to the mythological figure of a female night demon in the vicinity of the Red Sea to ancient Mesopotamia (Saudi Arabia to Iraq).</p></tp:treatment-sec><tp:treatment-sec sec-type="Live color" id="SECID0EEWAE"><title>Live color.</title><p>Column pinkish tan at basal half or along most of its length, becoming clear toward base of tentacles. Marginal tentacles whitish/transparent, with brown and light green bands; extent of banding variable, with a basal brown band commonly developed. Labial tentacles clear to brown, with whitish base and tips. Oral disk with green and white colors.</p></tp:treatment-sec><tp:treatment-sec sec-type="description" id="SECID0EJWAE"><title>Description of holotype</title><p>(<abbrev xmlns:xlink="http://www.w3.org/1999/xlink" xlink:title="Invertebrate Collections of the Florida Museum of Natural History, University of Florida" id="ABBRID0EPWAE" xlink:type="simple">UF Cnidaria</abbrev> 9168). Small polyp, 35 mm long, 4 mm in diameter just below the marginal tentacles, 3 mm diameter near aboral end. With 19 marginal tentacles arranged in two pseudocycles, each 4 mm long and 0.5 mm in diameter near base, tentacle arrangement <italic>(1)2.12.12.12.12</italic>…. With 12 labial tentacles, each ~1 mm long, brown with a white apical tip, directive labial tentacle absent, tentacle arrangement <italic>(0)3.12.31.23.12</italic>…. Oral disc 0.7 mm wide, actinopharynx 17 mm long, light beige to light brown, siphonoglyph wide and elongate with eight mesenteries attached, hyposulcus 9 mm long. Directive mesenteries shorter than actinopharynx. Protomesenteries as in diagnosis, M-mesenteries (M), long, fertile with a double mesenteric filament; B-mesenteries (B) short, sterile with single mesenteric filament (double in a short part immediately below actinopharynx) and rather convoluted; acontioids only in mesenteries M3 and M4.</p></tp:treatment-sec><tp:treatment-sec sec-type="comparisons" id="SECID0E3WAE"><title>Comparison with other members of the genus.</title><p>Although <xref ref-type="bibr" rid="B6">Fautin et al. (2007)</xref> suggested that morphology alone is insufficient to distinguish species of this genus, <!--PageBreak-->internal anatomical characters do actually separate all known species (Table <xref ref-type="table" rid="T2">2</xref>). While there are cases of cryptic species among tube-dwelling anemones (<xref ref-type="bibr" rid="B10">Stampar et al. 2012</xref>), none are yet documented for <italic><tp:taxon-name><tp:taxon-name-part taxon-name-part-type="genus" reg="Arachnanthus">Arachnanthus</tp:taxon-name-part></tp:taxon-name></italic>.</p><table-wrap id="T2" position="float" orientation="portrait"><label>Table 2.</label><caption><p>Comparison of anatomical features of species of <italic><tp:taxon-name><tp:taxon-name-part taxon-name-part-type="genus" reg="Arachnanthus">Arachnanthus</tp:taxon-name-part></tp:taxon-name></italic> (after <xref ref-type="bibr" rid="B1">Carlgren 1912</xref>b; <xref ref-type="bibr" rid="B2">Carlgren 1924</xref>; <xref ref-type="bibr" rid="B3">Carlgren 1937</xref>; <xref ref-type="bibr" rid="B9">Picton and Manuel 1985</xref>; this study).</p></caption><table id="TID0EHNAE" rules="all"><tbody><tr><th rowspan="1" colspan="1"/><th rowspan="1" colspan="1">
                    <italic><tp:taxon-name><tp:taxon-name-part taxon-name-part-type="genus" reg="Arachnanthus">A.</tp:taxon-name-part> <tp:taxon-name-part taxon-name-part-type="species" reg="australiae">australiae</tp:taxon-name-part></tp:taxon-name></italic>
                  </th><th rowspan="1" colspan="1">
                    <italic><tp:taxon-name><tp:taxon-name-part taxon-name-part-type="genus" reg="Arachnanthus">A.</tp:taxon-name-part> <tp:taxon-name-part taxon-name-part-type="species" reg="bockii">bockii</tp:taxon-name-part></tp:taxon-name></italic>
                  </th><th rowspan="1" colspan="1">
                    <italic><tp:taxon-name><tp:taxon-name-part taxon-name-part-type="genus" reg="Arachnanthus">A.</tp:taxon-name-part> <tp:taxon-name-part taxon-name-part-type="species" reg="oligopodus">oligopodus</tp:taxon-name-part></tp:taxon-name></italic>
                  </th><th rowspan="1" colspan="1">
                    <italic><tp:taxon-name><tp:taxon-name-part taxon-name-part-type="genus" reg="Arachnanthus">A.</tp:taxon-name-part> <tp:taxon-name-part taxon-name-part-type="species" reg="sarsi">sarsi</tp:taxon-name-part></tp:taxon-name></italic>
                  </th><th rowspan="1" colspan="1">
                    <italic><tp:taxon-name><tp:taxon-name-part taxon-name-part-type="genus" reg="Arachnanthus">A.</tp:taxon-name-part> <tp:taxon-name-part taxon-name-part-type="species" reg="lilith">lilith</tp:taxon-name-part></tp:taxon-name></italic> sp. n.</th></tr><tr><td rowspan="1" colspan="1">
                    <bold>Marginal tentacles</bold>
                  </td><td rowspan="1" colspan="1">Up to 40</td><td rowspan="1" colspan="1">Up to 30</td><td rowspan="1" colspan="1">~20</td><td rowspan="1" colspan="1">Up to 35</td><td rowspan="1" colspan="1">Up to 24</td></tr><tr><td rowspan="1" colspan="1">
                    <bold>Arrangement of labial tentacles</bold>
                  </td><td rowspan="1" colspan="1">(0)1.11.11.11.11</td><td rowspan="1" colspan="1">(0)1.11.11.11.11(?)</td><td rowspan="1" colspan="1">(0)1.11.11.11.11</td><td rowspan="1" colspan="1">(0)1.11.11.11.11</td><td rowspan="1" colspan="1">(0)3.12.31.23.23.12</td></tr><tr><td rowspan="1" colspan="1">
                    <bold>Length of actinopharynx</bold>
                  </td><td rowspan="1" colspan="1">~2/3 of gastric cavity</td><td rowspan="1" colspan="1">~1/2 of gastric cavity</td><td rowspan="1" colspan="1">~1/2 of gastric cavity</td><td rowspan="1" colspan="1">~1/2 of gastric cavity</td><td rowspan="1" colspan="1">&gt;1/2 of gastric cavity</td></tr><tr><td rowspan="1" colspan="1">
                    <bold>Hyposulcus</bold>
                  </td><td rowspan="1" colspan="1">~1/2 size of stomodeum</td><td rowspan="1" colspan="1">~1/2 size of stomodeum</td><td rowspan="1" colspan="1">~2X size of stomodeum</td><td rowspan="1" colspan="1">&lt; size of stomodeum</td><td rowspan="1" colspan="1">= size of stomodeum</td></tr><tr><td rowspan="1" colspan="1">
                    <bold>Oral disc diameter</bold>
                  </td><td rowspan="1" colspan="1">~0.7 cm</td><td rowspan="1" colspan="1">–</td><td rowspan="1" colspan="1">–</td><td rowspan="1" colspan="1">~1 cm</td><td rowspan="1" colspan="1">0.5 cm</td></tr><tr><td rowspan="1" colspan="1">
                    <bold>Maximum n° of mesentery attached to siphonoglyph</bold>
                  </td><td rowspan="1" colspan="1">12</td><td rowspan="1" colspan="1">12</td><td rowspan="1" colspan="1">4</td><td rowspan="1" colspan="1">6</td><td rowspan="1" colspan="1">8</td></tr><tr><td rowspan="1" colspan="1">
                    <bold>Directive mesenteries</bold>
                  </td><td rowspan="1" colspan="1">= length of Actinopharynx</td><td rowspan="1" colspan="1">&lt; length of Actinopharynx</td><td rowspan="1" colspan="1">&gt; length of Actinopharynx</td><td rowspan="1" colspan="1">&lt; length of Actinopharynx</td><td rowspan="1" colspan="1">&lt; length of Actinopharynx</td></tr><tr><td rowspan="1" colspan="1">
                    <bold>P(C)2</bold>
                  </td><td rowspan="1" colspan="1">Short, 1/2 of gastric cavity</td><td rowspan="1" colspan="1">Very short, 1/4 of gastric cavity</td><td rowspan="1" colspan="1">Short, 1/2 of gastric cavity</td><td rowspan="1" colspan="1">Long, 3/4 of gastric cavity</td><td rowspan="1" colspan="1">Long, 6/7 of gastric cavity, almost to aboral pole</td></tr><tr><td rowspan="1" colspan="1">
                    <bold>P(C)3</bold>
                  </td><td rowspan="1" colspan="1">Very short, &lt;1/4 of gastric cavity</td><td rowspan="1" colspan="1">Very short, &lt;1/4 of gastric cavity</td><td rowspan="1" colspan="1">Short, ~1/2 of gastric cavity</td><td rowspan="1" colspan="1">Short, ~1/3 of gastric cavity</td><td rowspan="1" colspan="1">Short, 1/3 of gastric cavity</td></tr><tr><td rowspan="1" colspan="1">
                    <bold>M1</bold>
                  </td><td rowspan="1" colspan="1">Almost to aboral pore</td><td rowspan="1" colspan="1">Almost to aboral pore</td><td rowspan="1" colspan="1">To aboral pore</td><td rowspan="1" colspan="1">Almost to aboral pore</td><td rowspan="1" colspan="1">To aboral pore</td></tr><tr><td rowspan="1" colspan="1">
                    <bold>M3</bold>
                  </td><td rowspan="1" colspan="1">4/5 of gastric cavity</td><td rowspan="1" colspan="1">Almost to aboral pore</td><td rowspan="1" colspan="1">1/5 of gastric cavity</td><td rowspan="1" colspan="1">Almost to aboral pore</td><td rowspan="1" colspan="1">3/4 of gastric cavity</td></tr><tr><td rowspan="1" colspan="1">
                    <bold>Cnido-glandular tract of fertile mesenteries</bold>
                  </td><td rowspan="1" colspan="1">Present (short?)</td><td rowspan="1" colspan="1">Present (short?)</td><td rowspan="1" colspan="1">Present</td><td rowspan="1" colspan="1">Present</td><td rowspan="1" colspan="1">Present</td></tr><tr><td rowspan="1" colspan="1">
                    <bold>Cnido-glandular tract of B</bold>
                  </td><td rowspan="1" colspan="1">Present (short?)</td><td rowspan="1" colspan="1">Present (short?)</td><td rowspan="1" colspan="1">Present (short?)</td><td rowspan="1" colspan="1">Present (short)</td><td rowspan="1" colspan="1">Present (short)</td></tr><tr><td rowspan="1" colspan="1">
                    <bold>Acontioids</bold>
                  </td><td rowspan="1" colspan="1">Only in M1, M2 and M3</td><td rowspan="1" colspan="1">Only in M1, M2 and M3</td><td rowspan="1" colspan="1">Only in M1</td><td rowspan="1" colspan="1">Only in M1, M2 and M3</td><td rowspan="1" colspan="1">Only in M3 and M4</td></tr><tr><td rowspan="1" colspan="1">
                    <bold>Distribution</bold>
                  </td><td rowspan="1" colspan="1">Northern Australia</td><td rowspan="1" colspan="1">Fiji</td><td rowspan="1" colspan="1">Mediterranean Sea</td><td rowspan="1" colspan="1">North Sea</td><td rowspan="1" colspan="1">Red Sea</td></tr></tbody></table></table-wrap><p>
            <italic><tp:taxon-name><tp:taxon-name-part taxon-name-part-type="genus" reg="Arachnanthus">Arachnanthus</tp:taxon-name-part> <tp:taxon-name-part taxon-name-part-type="species" reg="lilith">lilith</tp:taxon-name-part></tp:taxon-name></italic> has labial tentacles in three pseudocycles, unlike <italic><tp:taxon-name><tp:taxon-name-part taxon-name-part-type="genus" reg="Arachnanthus">A.</tp:taxon-name-part> <tp:taxon-name-part taxon-name-part-type="species" reg="australiae">australiae</tp:taxon-name-part></tp:taxon-name></italic>, <italic><tp:taxon-name><tp:taxon-name-part taxon-name-part-type="genus" reg="Arachnanthus">A.</tp:taxon-name-part> <tp:taxon-name-part taxon-name-part-type="species" reg="oligopodus">oligopodus</tp:taxon-name-part></tp:taxon-name></italic>, and <italic><tp:taxon-name><tp:taxon-name-part taxon-name-part-type="genus" reg="Arachnanthus">A.</tp:taxon-name-part> <tp:taxon-name-part taxon-name-part-type="species" reg="sarsi">sarsi</tp:taxon-name-part></tp:taxon-name></italic>, which all have them in one pseudocycle, while in <italic><tp:taxon-name><tp:taxon-name-part taxon-name-part-type="genus" reg="Arachnanthus">A.</tp:taxon-name-part> <tp:taxon-name-part taxon-name-part-type="species" reg="bockii">bockii</tp:taxon-name-part></tp:taxon-name></italic> labial tentacles are not clearly organized and may be considered to fall into one or two pseudocycles. The actinopharynx is 2/3 as long as the gastric cavity in <italic><tp:taxon-name><tp:taxon-name-part taxon-name-part-type="genus" reg="Arachnanthus">A.</tp:taxon-name-part> <tp:taxon-name-part taxon-name-part-type="species" reg="australiae">australiae</tp:taxon-name-part></tp:taxon-name></italic>, less than ½ as long in the other three described species, and a little over ½ as long in <italic><tp:taxon-name><tp:taxon-name-part taxon-name-part-type="genus" reg="Arachnanthus">A.</tp:taxon-name-part> <tp:taxon-name-part taxon-name-part-type="species" reg="lilith">lilith</tp:taxon-name-part></tp:taxon-name></italic>. The maximum number of the mesenteries attached to the siphonoglyph is especially useful for distinguishing species: <italic><tp:taxon-name><tp:taxon-name-part taxon-name-part-type="genus" reg="Arachnanthus">A.</tp:taxon-name-part> <tp:taxon-name-part taxon-name-part-type="species" reg="australiae">australiae</tp:taxon-name-part></tp:taxon-name></italic> and <italic><tp:taxon-name><tp:taxon-name-part taxon-name-part-type="genus" reg="Arachnanthus">A.</tp:taxon-name-part> <tp:taxon-name-part taxon-name-part-type="species" reg="bockii">bockii</tp:taxon-name-part></tp:taxon-name></italic> have 12 each, <italic><tp:taxon-name><tp:taxon-name-part taxon-name-part-type="genus" reg="Arachnanthus">A.</tp:taxon-name-part> <tp:taxon-name-part taxon-name-part-type="species" reg="lilith">lilith</tp:taxon-name-part></tp:taxon-name></italic> has eight, <italic><tp:taxon-name><tp:taxon-name-part taxon-name-part-type="genus" reg="Arachnanthus">A.</tp:taxon-name-part> <tp:taxon-name-part taxon-name-part-type="species" reg="sarsi">sarsi</tp:taxon-name-part></tp:taxon-name></italic> six, while <italic><tp:taxon-name><tp:taxon-name-part taxon-name-part-type="genus" reg="Arachnanthus">A.</tp:taxon-name-part> <tp:taxon-name-part taxon-name-part-type="species" reg="oligopodus">oligopodus</tp:taxon-name-part></tp:taxon-name></italic> has four. The organization of mesenter<!--PageBreak-->ies, particularly the mesentery P2 and M3, also provides useful characters to separate species (Table <xref ref-type="table" rid="T2">2</xref>). Finally, the distribution of acontioids is also quite different in some species, especially in <italic><tp:taxon-name><tp:taxon-name-part taxon-name-part-type="genus" reg="Arachnanthus">A.</tp:taxon-name-part> <tp:taxon-name-part taxon-name-part-type="species" reg="lilith">lilith</tp:taxon-name-part></tp:taxon-name></italic> where acontioids are present only on mesenteries M3 and M4. These mesenterial characters serve well to differentiate species of <italic><tp:taxon-name><tp:taxon-name-part taxon-name-part-type="genus" reg="Arachnanthus">Arachnanthus</tp:taxon-name-part></tp:taxon-name></italic>, although how they vary over the ontogeny of each species remains to be studied.</p><p>Finally, the present study demonstrates the importance of more detailed investigations using non-standard collecting techniques. Small ceriantharians are rarely collected as they are frequently nocturnal and can be difficult to extract from the sediment as they retract quickly and rapidly. There are few described species of <tp:taxon-name><tp:taxon-name-part taxon-name-part-type="order">Ceriantharia</tp:taxon-name-part></tp:taxon-name> with small body sizes; however, this may be the result of sampling limitations.</p></tp:treatment-sec><tp:treatment-sec><!--Section generated to contain objects referenced in tp:taxon-treatment.--><fig id="F1" position="float" orientation="portrait"><label>Figure 1.</label><caption><p>Records of <italic><tp:taxon-name><tp:taxon-name-part taxon-name-part-type="genus" reg="Arachnanthus">Arachnanthus</tp:taxon-name-part> <tp:taxon-name-part taxon-name-part-type="species" reg="lilith">lilith</tp:taxon-name-part></tp:taxon-name></italic> sp. n. individuals studied, collected in Saudi Arabia (dark gray). A – <abbrev xmlns:xlink="http://www.w3.org/1999/xlink" xlink:title="Invertebrate Collections of the Florida Museum of Natural History, University of Florida" id="ABBRID0E6EAC" xlink:type="simple">UF Cnidaria</abbrev> 9168 (Holotype), B – <abbrev xmlns:xlink="http://www.w3.org/1999/xlink" xlink:title="Invertebrate Collections of the Florida Museum of Natural History, University of Florida" id="ABBRID0EIFAC" xlink:type="simple">UF Cnidaria</abbrev> 9167, <abbrev xmlns:xlink="http://www.w3.org/1999/xlink" xlink:title="Invertebrate Collections of the Florida Museum of Natural History, University of Florida" id="ABBRID0ERFAC" xlink:type="simple">UF Cnidaria</abbrev> 9227, <abbrev xmlns:xlink="http://www.w3.org/1999/xlink" xlink:title="Invertebrate Collections of the Florida Museum of Natural History, University of Florida" id="ABBRID0E1FAC" xlink:type="simple">UF Cnidaria</abbrev> 9229, <abbrev xmlns:xlink="http://www.w3.org/1999/xlink" xlink:title="Invertebrate Collections of the Florida Museum of Natural History, University of Florida" id="ABBRID0EDGAC" xlink:type="simple">UF Cnidaria</abbrev> 9230 (Paratype) and C – <abbrev xmlns:xlink="http://www.w3.org/1999/xlink" xlink:title="Invertebrate Collections of the Florida Museum of Natural History, University of Florida" id="ABBRID0EMGAC" xlink:type="simple">UF Cnidaria</abbrev> 9076.</p></caption><graphic xmlns:xlink="http://www.w3.org/1999/xlink" xlink:href="zookeys-748-001-g001.jpg" position="float" orientation="portrait" xlink:type="simple" id="oo_194822.jpg"/></fig></tp:treatment-sec><ref-list><ref id="B1"><mixed-citation xmlns:xlink="http://www.w3.org/1999/xlink" xlink:type="simple">
          <person-group><name name-style="western"><surname>Carlgren</surname><given-names>O</given-names></name></person-group> (<year>1912</year>) <article-title><tp:taxon-name><tp:taxon-name-part taxon-name-part-type="order">Ceriantharia</tp:taxon-name-part></tp:taxon-name>.</article-title> <source>Danish Ingolf-Expeditie</source> <volume>5</volume>(<issue>3</issue>): <fpage>1</fpage>–<lpage>78</lpage>.</mixed-citation></ref><ref id="B2"><mixed-citation xmlns:xlink="http://www.w3.org/1999/xlink" xlink:type="simple">
          <person-group><name name-style="western"><surname>Carlgren</surname><given-names>O</given-names></name></person-group> (<year>1924</year>) <article-title>Papers from Dr. Th. Mortensen´s Pacific Expedition 1914–16 XVI. <tp:taxon-name><tp:taxon-name-part taxon-name-part-type="order">Ceriantharia</tp:taxon-name-part></tp:taxon-name>.</article-title> <source>Videnskabelige Meddelelser fra Dansk Naturhistorisk Forening</source> <volume>75</volume>: <fpage>169</fpage>–<lpage>195</lpage>.</mixed-citation></ref><ref id="B3"><mixed-citation xmlns:xlink="http://www.w3.org/1999/xlink" xlink:type="simple">
          <person-group><name name-style="western"><surname>Carlgren</surname><given-names>O</given-names></name></person-group> (<year>1937</year>) <tp:taxon-name><tp:taxon-name-part taxon-name-part-type="order">Ceriantharia</tp:taxon-name-part></tp:taxon-name> and <tp:taxon-name><tp:taxon-name-part taxon-name-part-type="order">Zoantharia</tp:taxon-name-part></tp:taxon-name>. Scientific Reports of the Great Barrier Reef Expedition 1928–29, 5: 177–207.</mixed-citation></ref><ref id="B9"><mixed-citation xmlns:xlink="http://www.w3.org/1999/xlink" xlink:type="simple">
          <person-group><name name-style="western"><surname>Picton</surname><given-names>BE</given-names></name><name name-style="western"><surname>Manuel</surname><given-names>RL</given-names></name></person-group> (<year>1985</year>) <article-title><italic><tp:taxon-name><tp:taxon-name-part taxon-name-part-type="genus">Arachnanthus</tp:taxon-name-part> <tp:taxon-name-part taxon-name-part-type="species">sarsi</tp:taxon-name-part></tp:taxon-name></italic> Carlgren, 1912 – a redescription of a cerianthid anemone new to the British-Isles.</article-title> <source>Zoological Journal of the Linnean Society</source> <volume>83</volume>: <fpage>343</fpage>–<lpage>349</lpage>. <ext-link xlink:type="simple" ext-link-type="doi" xlink:href="10.1111/j.1096-3642.1985.tb01180.x">https://doi.org/10.1111/j.1096-3642.1985.tb01180.x</ext-link></mixed-citation></ref><ref id="B6"><mixed-citation xmlns:xlink="http://www.w3.org/1999/xlink" xlink:type="simple">
          <person-group><name name-style="western"><surname>Fautin</surname><given-names>DG</given-names></name><name name-style="western"><surname>Hickman</surname><given-names>CP</given-names></name><name name-style="western"><surname>Daly</surname><given-names>M</given-names></name><name name-style="western"><surname>Molodtsova</surname><given-names>T</given-names></name></person-group> (<year>2007</year>) Shallow-water sea anemones (<tp:taxon-name><tp:taxon-name-part taxon-name-part-type="phylum">Cnidaria</tp:taxon-name-part></tp:taxon-name>: <tp:taxon-name><tp:taxon-name-part taxon-name-part-type="class">Anthozoa</tp:taxon-name-part></tp:taxon-name>: <tp:taxon-name><tp:taxon-name-part taxon-name-part-type="order">Actiniaria</tp:taxon-name-part></tp:taxon-name>) and tube anemones (<tp:taxon-name><tp:taxon-name-part taxon-name-part-type="phylum">Cnidaria</tp:taxon-name-part></tp:taxon-name>: <tp:taxon-name><tp:taxon-name-part taxon-name-part-type="class">Anthozoa</tp:taxon-name-part></tp:taxon-name>: <tp:taxon-name><tp:taxon-name-part taxon-name-part-type="order">Ceriantharia</tp:taxon-name-part></tp:taxon-name>) of the Galápagos Islands. Pacific Science 61: 549–573. <ext-link xlink:type="simple" ext-link-type="doi" xlink:href="10.2984/1534-6188(2007)61[549:SSACAA]2.0.CO;2">https://doi.org/10.2984/1534-6188(2007)61[549:SSACAA]2.0.CO;2</ext-link></mixed-citation></ref><ref id="B10"><mixed-citation xmlns:xlink="http://www.w3.org/1999/xlink" xlink:type="simple">
          <person-group><name name-style="western"><surname>Stampar</surname><given-names>SN</given-names></name><name name-style="western"><surname>Maronna</surname><given-names>MM</given-names></name><name name-style="western"><surname>Vermeij</surname><given-names>MJ</given-names></name><name name-style="western"><surname>Silveira</surname><given-names>FL</given-names></name><name name-style="western"><surname>Morandini</surname><given-names>AC</given-names></name></person-group> (<year>2012</year>) Evolutionary diversification of banded tube-dwelling anemones (<tp:taxon-name><tp:taxon-name-part taxon-name-part-type="phylum">Cnidaria</tp:taxon-name-part></tp:taxon-name>; <tp:taxon-name><tp:taxon-name-part taxon-name-part-type="order">Ceriantharia</tp:taxon-name-part></tp:taxon-name>; <italic><tp:taxon-name><tp:taxon-name-part taxon-name-part-type="genus">Isarachnanthus</tp:taxon-name-part></tp:taxon-name></italic>) in the Atlantic Ocean. PLoS ONE 7(7): e41091. <ext-link xlink:type="simple" ext-link-type="doi" xlink:href="10.1371/journal.pone.0041091">https://doi.org/10.1371/journal.pone.0041091</ext-link></mixed-citation></ref></ref-list></tp:taxon-treatment>
